# Supplementary material for: Soluble CD26: From Suggested Biomarker for Cancer Diagnosis to Plausible Marker for Dynamic Monitoring of Immunotherapy
Source: Cancers (Basel). 2024 Jun 30;16(13):2427. doi: 10.3390/cancers16132427 (PMC11240764; doi:10.3390/cancers16132427)
Supplement: Supplementary file 1 [file cancers-16-02427-s001.zip]

Archive with 1 entries (1 files):
- cancers-2980435-supplementary.pdf
